# Supplementary material for: Targeting Neurons with Functional Oxytocin Receptors: A Novel Set of Simple Knock-In Mouse Lines for Oxytocin Receptor Visualization and Manipulation
Source: eNeuro. 2022 Feb 14;9(1):ENEURO.0423-21.2022. doi: 10.1523/ENEURO.0423-21.2022 (PMC8856715; doi:10.1523/ENEURO.0423-21.2022)
Supplement: Extended Data 1 — DNA sequence files (supplied as a zip file). Complete genomic DNA sequences and genotyping primer sequences for four knock-in lines generated in this study are supplied as .dna files that can be opened by using SnapGene software. Download Extended Data 1, ZIP file. [file enu-eN-MNT-0423-21-s09.zip]

Archive with 10 entries (9 files):
- Extended Data DNA sequence Files/
- __MACOSX/._Extended Data DNA sequence Files
- Extended Data DNA sequence Files/Extended Data DNA sequence File_Oxtr-3xPA KI mouse.dna
- __MACOSX/Extended Data DNA sequence Files/._Extended Data DNA sequence File_Oxtr-3xPA KI mouse.dna
- Extended Data DNA sequence Files/Extended Data DNA sequence File_Oxtr-1xPA iCre KI mouse.dna
- __MACOSX/Extended Data DNA sequence Files/._Extended Data DNA sequence File_Oxtr-1xPA iCre KI mouse.dna
- Extended Data DNA sequence Files/Extended Data DNA sequence File_Oxtr-3xHA iCreERT2 KI mouse.dna
- __MACOSX/Extended Data DNA sequence Files/._Extended Data DNA sequence File_Oxtr-3xHA iCreERT2 KI mouse.dna
- Extended Data DNA sequence Files/Extended Data DNA sequence File_Oxtr-1xPA tdTom KI mouse.dna
- __MACOSX/Extended Data DNA sequence Files/._Extended Data DNA sequence File_Oxtr-1xPA tdTom KI mouse.dna
